# Supplementary material for: SES-of-Origin and BMI in Youth: Comparing Germany and Minnesota
Source: Behav Genet. 2018 Nov 29;49(1):24–48. doi: 10.1007/s10519-018-9938-7 (PMC6326974; doi:10.1007/s10519-018-9938-7)
Supplement: Supplementary file 1 — Supplementary material 1 (XLSX 48 KB) [file 10519_2018_9938_MOESM1_ESM.xlsx]

## Sheet: Sheet1
Supplemental Table I of Model Fit Statistics								Notes to Supplemental Table I of Model Fit Statistics									Supplemental Table II of Confidence Intervals on Moderating Parameters
					Sample													A		C		E
					Size Ad-			1The MTFS parameters fit better in this TwinLife group than the parameters freely											0.95		0.95		0.95
	χ2	df	AIC	BIC	justed BIC			estimated there, according to some or all model fit statistics. MTFS had greater power,										Parameter	Confidence	Parameter	Confidence	Parameter	Confidence
INDIVIDUAL STUDY GROUP BEST-FITTING MODELS, BY SEX								but this also suggests that the modelled 'surface' was very convoluted, making it easy to										Estimate	Interval	Estimate	Interval	Estimate	Interval
TwinLife Cohort 1 - Females								converge to local rather than gloabal maxima even without any program indication of less									INDIVIDUAL STUDY GROUP BEST-FITTING MODELS, BY SEX
All parameters free	1910.27	893	124.22	-1775.64	-358.6			tan optimal optimization. This is unlikely to be a situation unique to these data.									TwinLife Cohort 1 - Females
Fix C	1947.88	894	159.88	-1759.86	-341.24			2MTFS had much greater power.									A, C moderated, E not	-0.18	-.364, -.022	1.014	.775, 1.264
Fix E*	1911.16	894	123.16	-1777.23	-359.6			3TwinLife had greater power.									TwinLife Cohort 1 - Males
Fix A, E	1916.24	895	126.24	-1778.74	-358.54			4Power was about equal in TwinLife and MFS.									C, E moderated, A not			-0.703	-.977, -.424	-0.073	-.124, -.023
Fix A	1911.62	894	123.62	-1777.99	-359.37												TwinLife Cohort 2 - Females
Fix A, C, E	1960.02	869	168.39	-1759.73	-337.93												C, E moderated, A not			-0.381	-.587, -.187	-0.083	.-.108, -.051
TwinLife Cohort 1 - Males																	TwinLife Cohort 2 - Males
All parameters free	1881.63	866	149.63	-1693.7	-319.65												E moderated, A, C not					0.071	.007, .121
Fix C	1897	867	163.12	-1689.07	-313.79												TwinLife Cohort 3 - Females
Fix E	1890.26	867	156.62	-1692.5	-316.79												A moderated, C, E not	-0.213	.-.305, -.120
Fix A*	1882.02	867	148.02	-1696.62	-320.9												TwinLife Cohort 3 - Males
Fix A, C, E	1916.02	896	178.02	-1685.7	-306.82												C, E moderated, A not			0.523	.166, .880	-0.125	-.204, -.046
TwinLife Cohort 2 - Females																	TwinLife Cohort 4 - Females
All parameters free	1956.86	925	106.86	-1869.18	-401.28												A, E moderated, C not	-0.093	-.198, .013			-0.101	-.136, -.052
Fix C	1962.87	926	110.87	-1869.25	-399.77												TwinLife Cohort 4 - Males
Fix E	1973.53	926	121.53	-1863.92	-394.44												A, E moderated, C not	-0.245	-.587, -.107			0.169	.096, .228
Fix A*	1959.43	926	107.43	-1870.97	-401.49												MTFS Age 11 - Females
Fix A, C, E	1991.48	928	135.48	-1861.1	-388.45												A, E moderated, C not	-0.16	-.225, -.093			-0.058	-.079, -.036
TwinLife Cohort 2 - Males																	MTFS Age 11 - Males
All parameters free	1769.11	836	97.11	-1644.23	-317.77												A moderated, C, E not	-0.124	-.177, -.071
Fix C	1769.44	837	95.44	-1647.09	-319.99												MTFS Age 17 - Females
Fix C, E	1774.63	838	98.63	-1634.52	-317.89												A moderated, C, E not	-0.221	-.280, -.160
Fix A, C*	1770.01	838	94.01	-1649.83	-320.2												MTFS Age 17 - Males
Fix A, C, E	1774.67	839	96.67	-1650.53	-319.31												A, E moderated, C not	-0.11	-.174, -.048			0.075	.048, .102
TwinLife Cohort 3 - Females																	MTFS Age 24 - Females
All parameters free	2350.14	1028	294.14	-2088.37	-456.66												A moderated, C, E not	0.146	-.241, -.050
Fix C	2350.22	1029	292.22	-2091.52	-458.21												MTFS Age 24 - Males
Fix C, E*	2350.48	1030	290.48	-2094.57	-459.67												A, E moderated, C not	-0.11	-.185, -.035			0.076	.034, .121
Fix A, C	2364.39	1030	304.39	-2087.61	-452.71												TWINLIFE COHORTS FIT TO ANALOGOUS BEST-FITTING MTFS MODELs, BY SEX
Fix A, C, E	2370.35	1031	308.35	-2087.81	-451.32												TwinLife Cohort 2 Females1
TwinLife Cohort 3 - Males																	Same moderating
All parameters free	2021.53	795	431.53	-1409.63	-148.15												parameters free	-0.124	-.185, -.048			-0.078	-.104, -.042
Fix C	2026.87	796	434.87	-1410.01	-146.94												TwinLife Cohort 2 Males1
Fix E	2030.29	796	438.29	-1408.3	-145.23												Same moderating
Fix A*	2021.66	796	429.66	-1412.61	-149.55												parameters free
Fix A, C	2027.5	797	433.5	-1412.73	-148.08												TwinLife Cohort 3 Females1		N/A
Fix A, C, E	2037.27	798	441.27	-1410.89	-144.66												TwinLife Cohort 3 Males
TwinLife Cohort 4 - Females																	Same moderating
All parameters free	2354.56	983	388.56	-1919.56	-359.34												parameters free
Fix C*	2355.08	984	387.08	-1922.45	-360.65												TwinLife Cohort 4 Females1		N/A
Fix C, E	2368.59	985	398.59	-1918.84	-355.45												TwinLife Cohort 4 Males		N/A
Fix A, C	2358.07	985	388.07	-1924.1	-360.71												MTFS ASSESSMENTS FIT TO ANALOGOUS BEST-FITTING TWINLIFE MODELs, BY SEX
Fix A, C, E	2376.96	986	404.96	-1917.81	-352.83												MTFS Age-11 Females
TwinLife Cohort 4 - Males																	Same moderating
All parameters free	1790.34	727	336.34	-1283.64	-130.22												parameters free
Fix C*	1793.97	728	337.97	-1284.82	-129.82												MTFS Age-11 Males
Fix E	1805.6	728	349.6	-1279	-124												Same moderating
Fix A	1798.63	728	342.63	-1282.49	-127.49												parameters free
Fix A, C, E	1815.82	730	355.82	-1279.89	-121.71												MTFS Age-17 Females1		N/A
MTFS Age 11 - Females																	MTFS Age-17 Males
All parameters free	2718.45	1252	214.45	-2675.8	-688.32												Same moderating
Fix C*	2718.8	1253	212.8	-2678.84	-689.78												parameters free
Fix C, E	2744.35	1254	236.35	-2669.29	-678.74												MTFS Age-24 Females		N/A				N/A
Fix A, C	2738.39	1254	230.39	-2672.27	-681.62												MTFS Age-24 Males		N/A				N/A
Fix A, C, E	2766.51	1255	256.14	-2661.43	-669.19												FIX ANALOGOUS TWINLIFE AND MTFS MODERATING EFFECTS EQUAL, BY SEX
MTFS Age 11 - Males																	TwinLife Cohort 2-MTFS Age-11 Females2
All parameters free	2684.14	1222	240.14	-2581.54	-641.74												A, E moderated, C not, =B	-0.144	-.188, -.096			-0.063	-.082, -.044
Fix E	2684.54	1223	238.54	-2584.55	-643.16												TwinLife Cohort 2-MTFS Age-11 Males2
Fix C, E*	2686.53	1224	238.53	-2586.77	-643.79												A, C moderated, E not, =B	-0.094	-.164, -.026	0.274	.040, .441
Fix A, C, E	2704.94	1225	254.94	-2580.77	-636.21												TwinLife Cohort 3-MTFS Age-17 Females2
MTFS Age 17 - Females																	A moderated, C, E not, =B	-0.212	-.262, -.163
All parameters free	3405.25	1441	523.25	-3050.62	-162.8												TwinLife Cohort 3-MTFS Age-17 Males2
Fix C	3405.25	1442	521.25	-3053.92	-764.51												A, E moderated, C not, =B	-0.093	-.148, -.038
Fix C, E*	3407.7	1443	521.7	-3055.99	-764.99												TwinLife Cohort 4-MTFS Age-24 Females3
Fix A, C	3447.11	1443	561.11	-3036.28	-745.28												A, E moderated, C not, ~=B	-0.109	-.179, -.038			-0.056	-.093, -.018
Fix A, C, E	3455.69	1444	567.69	-3035.29	-742.71												TwinLife Cohort 4-MTFS Age-24 Males4
MTFS Age 17 - Males																	A, C, E moderated, =B	-0.242	-.371, -.129	0.324	.147, .480	0.103	.063, .144
All parameters free	3138.27	1322	494.27	-2732.18	-633.45												INDIVIDUAL STUDY GROUP BEST-FITTING MODELS, BY SEX, WITH PARENTAL
Fix C*	3138.27	1323	492.27	-2735.43	-635.12												BMI REGRESSED FROM BOTH OFFSPRING BMI AND SES
Fix C, E	3166.15	1324	518.15	-2704.74	-622.85												TwinLife Cohort 1 - Females
Fix A, C	3149	1324	501	-2733.32	-631.42												A, C moderated, E not	-0.115	-.235, -.017	0.505	.318, .675
Fix A, C, E	3172.82	1325	522.82	-2724.66	-621.18												TwinLife Cohort 1 - Males
MTFS Age 24 - Females																	C, E, moderated, A not			-0.437	-.600, -.265	-0.166	-.184, -.151
All parameters free	1367.36	548	271.36	-872.69	-3.76												TwinLife Cohort 2 - Females
Fix C	1367.36	549	269.36	-875.53	-5.02												A, E moderated, C not	-0.056	-.107, -.002			-0.043	-.059, -.021
Fix C, E*	1367.81	550	267.81	-878.14	-6.05												TwinLife Cohort 2 - Males
Fix A, C, E	1374.78	551	272.78	-877.5	-3.82												C, E moderated, A not			-0.333	-.519, -.061	0.048	.011, .080
MTFS Age 24 - Males																	TwinLife Cohort 3 - Females
All parameters free	2112.4	866	380.4	-1606.09	-231.84												A moderated, C, E not	-0.11	-.161, -.058
Fix C*	2114.87	867	380.87	-1607.93	-232.09												TwinLife Cohort 3 - Males
Fix C, E	2127.01	868	391.01	-1604.93	-227.51												A, C, E moderated	0.091	-.014, .222	0.284	-.481, .481	-0.081	-.133, -.028
Fix A, C	2122.21	868	386.21	-1607.3	-229.91												TwinLife Cohort 4 - Females
Fix A, C, E	2131.04	869	393.04	-1605.99	-226.98												Nothing moderated
TWINLIFE COHORTS FIT TO ANALOGOUS BEST-FITTING MTFS MODELs, BY SEX																	TwinLife Cohort 4 - Males
TwinLife Cohort 2 Females1																	A, E moderated, C not	-0.096	-.177, -.023			0.099	.064, .128
Same moderating																	MTFS Age 11 - Females
parameters free	1962.87	926	110.87	-1869.25	-399.77												A, E moderated, C not	-0.065	-.120, -.001			-0.04	-.063. -.018
Moderating and main-																	MTFS Age 11 - Males
effect parameters																	Nothing moderated
set to MTFS's	1964.79	929	106.79	-1877.52	-403.83												MTFS Age 17 - Females
TwinLife Cohort 2 Males1																	A, E moderated, C not	-0.096	-.151, -.041			-0.011	-.043, .022
Same moderating																	MTFS Age 17 - Males
parameters free	1774.63	838	98.63	-1647.52	-317.8												A, E moderated, C not	-0.067	-.119, -.017			0.089	.064, .115
Moderating and main-																	MTFS Age 24 - Females
effect parameters																	Nothing moderated
set to MTFS's	1778.75	840	98.75	-1651.51	-318.71												MTFS Age 24 - Males
TwinLife Cohort 3 Females1																	E moderated, A, C not					0.057	.025, .090
Same moderating
parameters free	Same as own best-fitting model
Moderating and main-
effect parameters
set to MTFS's	2352.05	1032	288.05	-2100.13	-462.06
TwinLife Cohort 3 Males
Same moderating
parameters free	2026.87	796	434.87	-1410.01	-146.94
Moderating and main-
effect parameters
set to MTFS's	2054.69	799	456.69	-1405.23	-137.4
TwinLife Cohort 4 Females1
Same moderating
parameters free	Same as own model with A free
Moderating and main-
effect parameters
set to MTFS's	2371.87	987	397.87	-1923.5	-356.94
TwinLife Cohort 4 Males
Same moderating
parameters free	Same as own best-fitting model
Moderating and main-
effect parameters
set to MTFS's	1802.05	731	340.05	-1289.77	-130.01
MTFS ASSESSMENTS FIT TO ANALOGOUS BEST-FITTING TWINLIFE MODELs, BY SEX
MTFS Age-11 Females
Same moderating
parameters free	2730.52	1253	224.52	-2672.99	-683.92
Moderating and main-
effect parameters
set to MTFS's	2746.04	1256	234.04	-2674.89	-681.06
MTFS Age-11 Males
Same moderating
parameters free	2703.23	1244	255.23	-2578.42	-635.43
Moderating and main-
effect parameters
set to MTFS's	2743.17	1226	291.17	-2564.87	-618.72
MTFS Age-17 Females1
Same moderating
parameters free	Same as own model with A free
Moderating and main-
effect parameters
set to MTFS's	3411.35	1445	521.35	-3060.76	-766.54
MTFS Age-17 Males
Same moderating
parameters free	3144.86	1323	498.13	-2782.13	-631.82
Moderating and main-
effect parameters
set to MTFS's	3188.8	1326	536.8	-2719.93	-614.85
MTFS Age-24 Females
Same moderating
parameters free	Same as own model with A, E free
Moderating and main-
effect parameters
set to MTFS's	1393.7	552	289.7	-870.88	4.39
MTFS Age-24 Males
Same moderating
parameters free	Same as own best-fitting model
Moderating and main-
effect parameters
set to MTFS's	2137.6	870	397.6	-1605.79	-225.19
FIX ANALOGOUS TWINLIFE AND MTFS MODERATING EFFECTS EQUAL, BY SEX
TwinLife Cohort 2-MTFS Age-11 Females2
All parameters free	4682.89	2180	322.89	-5293.88	-1831.77
Fix A to 0	4693.92	2181	331.82	-5291.82	-1828.23
Fix C to 0	4682.98	2181	320.98	-5297.34	-1833.65
Fix C to 0, =B*	4683.08	2182	319.08	-5300.79	-1835.5
Fix A, C, E to 0, =B	4761.56	2184	393.56	-5268.55	-1800.1
TwinLife Cohort 2-MTFS Age-11 Males2
All parameters free	4459.63	2061	337.63	-4928.06	-1655.05
Fix C to 0	4464.09	2062	340.09	-4929.3	-1654.7
Fix A to 0	4466.75	2062	342.75	-4927.97	-1653.38
Fix E to 0	4459.66	2062	335.66	-4931.51	-1656.92
Fix E to 0, =B*	4459.68	2063	333.68	-4934.97	-1658.79
Fix A, C, E to 0, =B	4479.77	2065	349.77	-4931.88	-1652.52
TwinLife Cohort 3-MTFS Age-17 Females2
All moderators free	5755.5	2472	811.5	-5989.26	-2063.08
Fix C, E to 0	5758.19	2474	810.19	-5995.09	-2065.74
Fix C, E to 0, =B*	5759.25	2475	809.25	-5998.15	-2067.2
Fix A, C, E to 0, =B	5826.04	2476	874.04	-5968.34	-2035.05
TwinLife Cohort 3-MTFS Age-17 Males2
All moderators free	5185.26	2120	945.26	-4841.17	-1474.33
Fix A to 0	5190.84	2121	948.84	-4841.88	-1473.47
Fix C to 0	5187.54	2121	945.54	-4842.53	-1475.11
Fix A, C to 0	5197.46	2122	953.46	-4842.08	-1472.07
Fix C to 0, =B*	5188.53	2122	944.53	-4846.54	-1476.54
Fix A, C, E to 0, =B	5211.02	2124	963.02	-4842.31	-1469.13
TwinLife Cohort 4-MTFS Age-24 Females3
All moderators free	3728.34	1534	660.34	-3298.52	862.79
Fix C to 0*	3728.34	1535	658.34	-3301.89	864.56
Fix C, E to 0	3736.45	1536	664.45	-3301.2	-862.29
Fix C, E to 0, =B	3730.21	1537	660.21	-3300.95	-863.63
Fix A, C, E to 0	3751.74	1537	677.74	-3296.92	-856.42
TwinLife Cohort 4-MTFS Age-24 Males4
All moderators free	3907.35	1596	715.35	-3446.66	-912.41
Fix C to 0	3914.7	1597	720.7	-3446.38	-910.38
All free but =B*	3907.48	1597	713.48	-3449.98	-914.44
Fix A, C, E to 0, =B	3946.21	1600	746.21	-3440.77	-900.17
INDIVIDUAL STUDY GROUP BEST-FITTING MODELS, BY SEX, WITH PARENTAL
BMI REGRESSED FROM BOTH OFFSPRING BMI AND SES
TwinLife Cohort 1 - Females
All free	2124.33	873	378.33	-1600.62	-215.36
Fix E*	2124.45	874	371.45	-1603.61	-216.76
Fix all	2159.99	876	407.99	`1591.95	-201.92
TwinLife Cohort 1 - Males
All free	2100.3	855	390.3	-1548.04	-191.38
Fix A*	2100.66	856	388.66	-1550.9	-192.65
Fix all	2137.03	858	421.03	-1538.79	-177.37
TwinLife Cohort 2 - Females
All free	2153.43	912	329.43	-1726.99	-279.74
Fix C*	2153.45	913	327.45	-1730.05	-281.22
Fix all	2172.86	915	342.86	-1726.49	-274.49
TwinLife Cohort 2 - Males
All free	1947.96	827	293.96	-1525.63	-213.46
Fix A*	1947.96	828	291.96	-1528.65	-214.89
Fix all	1959.02	830	299.02	-1529.17	-212.24
TwinLife Cohort 3 - Females
All free	2554.83	1004	546.83	-1900.11	-306.51
Fix C, E*	2555.03	1006	543.03	-1906.33	-309.56
Fix all	2572.28	1007	558.28	-1900.87	-302.22
TwinLife Cohort 3 - Males
All free*	2161.74	776	609.74	-1273.68	-42.39
Fix all	2174.18	779	616.18	-1276.56	-40.51
TwinLife Cohort 4 - Females
All free	2486.29	952	582.29	-1741.85	-230.89
Fix all*	2451.15	955	541.15	-1768.82	-253.1
TwinLife Cohort 4 - Males
All free	1896.25	700	496.25	-1139.13	-28.6
Fix C*	1897.97	701	495.97	-1141.25	-29.14
Fix all	1921.09	703	515.09	-1135.65	-20.37
MTFS Age 11 - Females
All free	2770.03	1214	342.03	-2511.92	-584.82
Fix C*	2770.03	1215	340.03	-2515.13	-586.44
Fix all	2790.7	1217	356.7	-2511.22	-579.35
MTFS Age 11 - Males
All free	2813.48	1199	415.48	-2434.18	-530.92
Fix all*	2816.15	1202	412.15	-2442.46	-534.43
MTFS Age 17 - Females
All free	3603.57	1432	739.57	-2919.81	-646.28
Fix C*	3604	1434	736	-2926.19	-649.49
Fix all	3619.28	1435	749.28	-2921.85	-643.56
MTFS Age 17 - Males
All free	3229.66	1311	607.66	-2647.75	-566.5
Fix C*	3229.66	1312	605.66	-2651	-568.16
Fix all	3272.78	1314	644.78	-2635.94	-549.93
MTFS Age 24 - Females
All free	1441.54	541	359.54	-814.79	43.02
Fix all*	1446.14	544	358.14	-821.01	41.57
MTFS Age 24 - Males
All free	2180.65	853	474.65	-1528.34	-174.73
Fix A, C*	2181.14	855	471.14	-1534.23	-177.45
Fix all	2192.84	856	480.84	-1531.45	-173.08
